# Supplementary material for: Combined Inhibition of Hedgehog and HDAC6: In Vitro and In Vivo Studies Reveal a New Role for Lysosomal Stress in Reducing Glioblastoma Cell Viability
Source: Int J Mol Sci. 2023 Mar 17;24(6):5771. doi: 10.3390/ijms24065771 (PMC10051748; doi:10.3390/ijms24065771)
Supplement: Supplementary file 1 [file ijms-24-05771-s001.zip]

Archive with 1 entries (1 files):
- ijms-2218900-supplementary.pdf
